# Supplementary material for: Measuring equitable care in multi-hospital markets: A Proportional Share Index Application in New York City
Source: Health Aff Sch. 2025 May 21;3(5):qxaf088. doi: 10.1093/haschl/qxaf088 (PMC12093469; doi:10.1093/haschl/qxaf088)
Supplement: qxaf088_Supplementary_Data [file qxaf088_supplementary_data.zip]

Archive with 2 entries (2 files):
- COIs (all).pdf
- Appendix.pdf
